# Supplementary material for: Oral Manifestations of COVID-19 in Hospitalized Patients: A Systematic Review
Source: Int J Environ Res Public Health. 2021 Nov 27;18(23):12511. doi: 10.3390/ijerph182312511 (PMC8656958; doi:10.3390/ijerph182312511)
Supplement: Supplementary file 1 [file ijerph-18-12511-s001.zip]

Archive with 1 entries (1 files):
- ijerph-1472538-supplementary.pdf
